# Supplementary material for: Predicting Yield Strength and Plastic Elongation in Body-Centered Cubic High-Entropy Alloys
Source: Materials (Basel). 2024 Sep 8;17(17):4422. doi: 10.3390/ma17174422 (PMC11396727; doi:10.3390/ma17174422)
Supplement: Supplementary file 1 [file materials-17-04422-s001.zip]

Archive with 1 entries (1 files):
- materials-3163686-supplementary.pdf
